# Supplementary material for: Subbarrel Patterns in Somatosensory Cortical Barrels Can Emerge from Local Dynamic Instabilities
Source: PLoS Comput Biol. 2009 Oct 16;5(10):e1000537. doi: 10.1371/journal.pcbi.1000537 (PMC2759004; doi:10.1371/journal.pcbi.1000537)
Supplement: Protocol S1 — Matlab code to obtain eigenfunctions for a realistic barrel shape. (1 KB ZIP) [file pcbi.1000537.s001.zip]

Archive with 1 entries (1 files):
- Protocol_S1.m
