# Supplementary material for: Subbarrel Patterns in Somatosensory Cortical Barrels Can Emerge from Local Dynamic Instabilities
Source: PLoS Comput Biol. 2009 Oct 16;5(10):e1000537. doi: 10.1371/journal.pcbi.1000537 (PMC2759004; doi:10.1371/journal.pcbi.1000537)
Supplement: Protocol S1 — Matlab code to obtain eigenfunctions for a realistic barrel shape. (1 KB ZIP) [file pcbi.1000537.s001.zip › Protocol_S1.m]

function pdemodel
[pde_fig,ax]=pdeinit;
pdetool('appl_cb',1);
set(ax,'DataAspectRatio',[1 1 1]);
set(ax,'PlotBoxAspectRatio',[1.5 1 1]);
set(ax,'XLim',[-1.5 1.5]);
set(ax,'YLim',[-1 1]);
set(ax,'XTickMode','auto');
set(ax,'YTickMode','auto');

% Geometry description:
pdepoly([ -0.29268292682926833,...
 -0.51219512195121952,...
 -0.66788617886178869,...
 -0.73170731707317072,...
 -0.88414634146341464,...
 -0.97235772357723582,...
 -1,...
 -0.92073170731707321,...
 -0.87520325203252036,...
 -0.77764227642276418,...
 -0.5,...
 -0.26219512195121952,...
 -0.1402439024390244,...
 -0.045934959349593463,...
 0.063821138211382022,...
 0.22886178861788609,...
 0.43902439024390238,...
 0.63699186991869916,...
 0.71951219512195119,...
 0.82601626016260155,...
 0.90853658536585358,...
 1,...
 0.99390243902439024,...
 0.65528455284552845,...
 0.37804878048780477,...
 0.30487804878048785,...
 0.1707317073170731,...
 0,...
 -0.17073170731707321,...
],...
[ -1,...
 -0.87195581220185792,...
 -0.57820738137082595,...
 -0.37484308310318859,...
 -0.23926688425809695,...
 -0.024855636454933494,...
 0.16746171227717799,...
 0.41200100426813968,...
 0.61938237509415006,...
 0.78157167963846352,...
 0.73989455184534281,...
 0.72131559126286726,...
 0.72884760230981671,...
 0.85689179010795891,...
 1,...
 0.99598292744162698,...
 0.92066281697213159,...
 0.74391162440371583,...
 0.50288727090133056,...
 0.4536781320612604,...
 0.46121014310820985,...
 0.26537785588752194,...
 0.020336429826763647,...
 -0.31458699472759222,...
 -0.61235249811699721,...
 -0.78157167963846352,...
 -0.87948782324880748,...
 -0.8830027617373839,...
 -0.91714787848355517,...
],...
 'P1');
set(findobj(get(pde_fig,'Children'),'Tag','PDEEval'),'String','P1')

% Boundary conditions:
pdetool('changemode',0)
pdesetbd(29,...
'neu',...
1,...
'0',...
'0')
pdesetbd(28,...
'neu',...
1,...
'0',...
'0')
pdesetbd(27,...
'neu',...
1,...
'0',...
'0')
pdesetbd(26,...
'neu',...
1,...
'0',...
'0')
pdesetbd(25,...
'neu',...
1,...
'0',...
'0')
pdesetbd(24,...
'neu',...
1,...
'0',...
'0')
pdesetbd(23,...
'neu',...
1,...
'0',...
'0')
pdesetbd(22,...
'neu',...
1,...
'0',...
'0')
pdesetbd(21,...
'neu',...
1,...
'0',...
'0')
pdesetbd(20,...
'neu',...
1,...
'0',...
'0')
pdesetbd(19,...
'neu',...
1,...
'0',...
'0')
pdesetbd(18,...
'neu',...
1,...
'0',...
'0')
pdesetbd(17,...
'neu',...
1,...
'0',...
'0')
pdesetbd(16,...
'neu',...
1,...
'0',...
'0')
pdesetbd(15,...
'neu',...
1,...
'0',...
'0')
pdesetbd(14,...
'neu',...
1,...
'0',...
'0')
pdesetbd(13,...
'neu',...
1,...
'0',...
'0')
pdesetbd(12,...
'neu',...
1,...
'0',...
'0')
pdesetbd(11,...
'neu',...
1,...
'0',...
'0')
pdesetbd(10,...
'neu',...
1,...
'0',...
'0')
pdesetbd(9,...
'neu',...
1,...
'0',...
'0')
pdesetbd(8,...
'neu',...
1,...
'0',...
'0')
pdesetbd(7,...
'neu',...
1,...
'0',...
'0')
pdesetbd(6,...
'neu',...
1,...
'0',...
'0')
pdesetbd(5,...
'neu',...
1,...
'0',...
'0')
pdesetbd(4,...
'neu',...
1,...
'0',...
'0')
pdesetbd(3,...
'neu',...
1,...
'0',...
'0')
pdesetbd(2,...
'neu',...
1,...
'0',...
'0')
pdesetbd(1,...
'neu',...
1,...
'0',...
'0')

% Mesh generation:
setappdata(pde_fig,'Hgrad',1.3);
setappdata(pde_fig,'refinemethod','regular');
setappdata(pde_fig,'jiggle',char('on','mean',''));
pdetool('initmesh')
pdetool('refine')
pdetool('refine')

% PDE coefficients:
pdeseteq(4,...
'1.0',...
'0.0',...
'10.0',...
'1.0',...
'0:10',...
'0.0',...
'0.0',...
'[0 200]')
setappdata(pde_fig,'currparam',...
['1.0 ';...
'0.0 ';...
'10.0';...
'1.0 '])

% Solve parameters:
setappdata(pde_fig,'solveparam',...
str2mat('0','6576','10','pdeadworst',...
'0.5','longest','0','1E-4','','fixed','Inf'))

% Plotflags and user data strings:
setappdata(pde_fig,'plotflags',[1 1 1 1 1 1 2 1 0 0 0 1 1 0 0 0 0 1]);
setappdata(pde_fig,'colstring','');
setappdata(pde_fig,'arrowstring','');
setappdata(pde_fig,'deformstring','');
setappdata(pde_fig,'heightstring','');

% Solve PDE:
pdetool('solve')
